# Supplementary material for: A Computational Investigation of the 15N Chemical Shift Behavior of Strychnos Alkaloids
Source: Int J Mol Sci. 2026 Apr 26;27(9):3840. doi: 10.3390/ijms27093840 (PMC13164246; doi:10.3390/ijms27093840)
Supplement: Supplementary file 1 [file ijms-27-03840-s001.zip]

Archive with 1 entries (1 files):
- ijms-4269717-supplementary.pdf
